# Supplementary material for: Novel Gemini Surfactant for Binding Eu(III)-Polyoxometalate into Hydrogels and Polymer Latexes
Source: Gels. 2022 Nov 30;8(12):786. doi: 10.3390/gels8120786 (PMC9777751; doi:10.3390/gels8120786)
Supplement: Supplementary file 1 [file gels-08-00786-s001.zip]

Archive with 1 entries (1 files):
- gels-2060015-supplementary Materials.pdf
